# Supplementary material for: The Spread of Peste Des Petits Ruminants Virus Lineage IV in West Africa
Source: Animals (Basel). 2023 Apr 6;13(7):1268. doi: 10.3390/ani13071268 (PMC10093634; doi:10.3390/ani13071268)
Supplement: Supplementary file 1 [file animals-13-01268-s001.zip]

Archive with 2 entries (2 files):
- animals-2269101-supplementary Fig S1.pdf
- animals-2269101-supplementary.pdf
